# Supplementary material for: Synthesis of ε-Fe2–3N Particles for Magnetic Hyperthermia
Source: J Funct Biomater. 2025 Jun 1;16(6):203. doi: 10.3390/jfb16060203 (PMC12193898; doi:10.3390/jfb16060203)
Supplement: Supplementary file 1 [file jfb-16-00203-s001.zip]

Archive with 1 entries (1 files):
- jfb-3603504-supplementary.pdf
